# Supplementary material for: A Comprehensive Analysis to Elucidate the Effects of Spraying Mineral Elements on the Accumulation of Flavonoids in Epimedium sagittatum during the Harvesting Period
Source: Metabolites. 2023 Feb 16;13(2):294. doi: 10.3390/metabo13020294 (PMC9964673; doi:10.3390/metabo13020294)
Supplement: Supplementary file 1 [file metabolites-13-00294-s001.zip]

Archive with 1 entries (1 files):
- metabolites-2181102-supplementary.pdf
